# Supplementary material for: Probing the Structural Dynamics of the Activation Gate of KcsA Using Homo-FRET Measurements
Source: Int J Mol Sci. 2021 Nov 4;22(21):11954. doi: 10.3390/ijms222111954 (PMC8584343; doi:10.3390/ijms222111954)
Supplement: Supplementary file 1 [file ijms-22-11954-s001.zip]

Archive with 1 entries (1 files):
- ijms-1413290-supplementary.pdf
